# Supplementary material for: Glutamate decreases oxidative stress and lipid droplet formation in astrocytes
Source: J Cell Sci. 2025 Oct 9;138(19):jcs263983. doi: 10.1242/jcs.263983 (PMC12539204; doi:10.1242/jcs.263983)
Supplement: Table S1. Lipidomics raw data [file joces-138-263983-TableS1.xlsx]

## Sheet: Fatty acids
Sample Conc(ng in tube)	Protein (ug)	FA(08:0)	FA(09:0)	FA(10:0)	FA(11:0)	FA(12:0)	FA(12:1)	FA(13:0)	FA(14:0)	FA(15:0)	FA(16:0)	FA(16:1)	FA(17:0)	FA(18:0)	FA(18:1)	FA(18:2)	FA(19:0)	FA(20:0)	FA(20:1)	FA(20:2)	FA(20:3)	FA(20:4)	FA(20:5)	FA(20:6)	FA(21:0)	FA(22:0)	FA(22:1)	FA(22:2)	FA(22:3)	FA(22:4)	FA(22:5)	FA(22:6)	FA(23:0)	FA(24:0)	FA(24:1)
cell_01_CTRL_Exp1_00	101.675	0.00778959	0.018789	0.00445916	0.000637978	0.00902557	0.000156915	0.00148327	0.0790297	0.0188384	0.937456	0.176064	0.0144701	0.960039	0.428361	0.00527521	0.00104453	0.010197	0.0127223	0.00880078	0.0069117	0.131794	0.00316129	0.000389107	0.000291601	0.00229911	0.00387215	0.000653579	0.0043662	0.0307316	0.00501313	0.0650453	0.000662322	0.00887942	0.00455237
cell_02_Glutamate_Exp1	85.4685	0.00411269	0.00993017	0.00288541	0.000686031	0.00389887	5.05382e-05	0.000960919	0.0624358	0.0141065	0.906745	0.105411	0.0176587	0.827515	0.220454	0.00283746	0.00157792	0.0093677	0.00487466	0.00481115	0.00329582	0.0625454	0.00219085	0.000846236	0.000422362	0.00249393	0.00190881	0.000342593	0.00132018	0.0170936	0.00261498	0.0387505	0.000754754	0.00862574	0.00386745
cell_03_CTRL_Exp2	66.919	0.00440964	0.012237	0.00257671	0.000490033	0.00474726	4.87079e-05	0.000699719	0.0295789	0.007123	0.359566	0.0682239	0.00685112	0.364427	0.14527	0.00223735	0.000652922	0.00381767	0.00291813	0.00333482	0.00213697	0.0315471	0.00147668	0.000163819	9.47501e-05	0.000922476	0.00108729	0.000296248	0.000712674	0.00993176	0.00170455	0.0225877	0.000356464	0.0046962	0.00110379
cell_04_Glutamate_Exp2	59.926	0.00650447	0.0237316	0.00227829	0.000510185	0.00444257	2.60012e-05	0.000956013	0.0440621	0.0124278	0.723112	0.0575665	0.0136342	0.744324	0.154129	0.00242172	0.00121142	0.00980947	0.00349487	0.00334286	0.0018607	0.0420866	0.00149595	0.000573605	0.00024983	0.00165224	0.00100139	0.000229458	0.000697074	0.00983843	0.00195661	0.0252144	0.000506798	0.00651876	0.00184428
cell_05_CTRL_Exp3	80.3496	0.00569194	0.016081	0.00318845	0.000690638	0.00524969	0.000127533	0.000972622	0.0557707	0.0145536	0.760806	0.121168	0.0121757	0.642925	0.258122	0.00427402	0.00118852	0.00734621	0.00607622	0.0066396	0.00514327	0.108067	0.00226321	0.000642863	0.000176428	0.00189605	0.0018071	0.000318551	0.0023527	0.0204195	0.00426426	0.0474452	0.000527366	0.00725006	0.00212043
cell_06_Glutamate_Exp3	76.1851	0.00641685	0.0131097	0.0024677	0.000477014	0.00585976	0.000107154	0.00145558	0.0585507	0.0168963	0.793247	0.126488	0.0138958	0.80719	0.309532	0.00366154	0.00125908	0.00864443	0.00670476	0.00783012	0.0042703	0.0911445	0.00290141	0.000462403	0.000211805	0.00204325	0.00187143	0.000416186	0.00203253	0.0222534	0.00319363	0.040495	0.000767966	0.00907207	0.00152319
cell_07_CTRL_Exp4	71.4479	0.0118754	0.0224563	0.00304463	0.000641225	0.0036184	3.10414e-05	0.0011033	0.0561053	0.0117428	0.785804	0.0914352	0.0120993	0.746555	0.230733	0.00319359	0.00100448	0.00888724	0.0045754	0.0050352	0.00395596	0.0738352	0.0013394	0.000346708	0.000175817	0.00174754	0.00141967	0.000228901	0.00154378	0.016847	0.0027267	0.0371784	0.000464466	0.0064636	0.00214576
cell_08_Glutamate_Exp4	59.6137	0.00914461	0.0271658	0.00523478	0.000821428	0.0134074	5.0416e-05	0.00214728	0.0642318	0.0209524	1.2303	0.0615208	0.0178123	1.12192	0.136893	0.00222178	0.00166888	0.014316	0.00276161	0.00481362	0.00166981	0.0303293	0.000864407	0.000653645	0.000599686	0.00449186	0.00116282	0.000485277	0.000382103	0.00752926	0.00104791	0.0218028	0.00182341	0.0147648	0.00274924
cell_09_CTRL_Exp5	70.7191	0.0175844	0.0238587	0.00351135	0.000633392	0.00955126	4.9751e-06	0.00150208	0.0577538	0.0146212	1.16918	0.0635505	0.0175594	1.06657	0.160213	0.00255673	0.00174426	0.0129126	0.00334227	0.00586904	0.00169316	0.0264725	0.000699382	0.00067509	0.000271992	0.00276992	0.00173153	0.00037728	0.000853015	0.00771341	0.00112895	0.0236684	0.000632643	0.00765757	0.00327994
cell_10_Glutamate_Exp5	60.6895	0.00381223	0.00566199	0.00181457	0.000496993	0.00529314	2.42645e-05	0.00119623	0.0485754	0.0100644	0.761353	0.0492701	0.0115311	0.862913	0.171871	0.00225002	0.000883693	0.00987386	0.00390375	0.0047833	0.00185119	0.0446126	0.00108806	0.000171845	0.000116482	0.001525	0.00114545	0.000278638	0.000949473	0.00855762	0.000851659	0.0202064	0.000581568	0.00596769	0.0022597
Sample Conc(ng per mg of protein)	Protein (ug)	FA(08:0)	FA(09:0)	FA(10:0)	FA(11:0)	FA(12:0)	FA(12:1)	FA(13:0)	FA(14:0)	FA(15:0)	FA(16:0)	FA(16:1)	FA(17:0)	FA(18:0)	FA(18:1)	FA(18:2)	FA(19:0)	FA(20:0)	FA(20:1)	FA(20:2)	FA(20:3)	FA(20:4)	FA(20:5)	FA(20:6)	FA(21:0)	FA(22:0)	FA(22:1)	FA(22:2)	FA(22:3)	FA(22:4)	FA(22:5)	FA(22:6)	FA(23:0)	FA(24:0)	FA(24:1)
cell_01_CTRL_Exp1_00	101.675	0.076612	0.184794	0.043857	0.006275	0.088768	0.001543	0.014588	0.777274	0.18528	9.22008	1.73163	0.142316	9.44219	4.21302	0.051883	0.010273	0.10029	0.125127	0.086557	0.067978	1.29622	0.031092	0.003827	0.002868	0.022612	0.038083	0.006428	0.042943	0.302252	0.049305	0.639735	0.006514	0.087331	0.044774
cell_02_Glutamate_Exp1	85.4685	0.048119	0.116185	0.03376	0.008027	0.045618	0.000591	0.011243	0.730512	0.16505	10.6091	1.23334	0.206611	9.6821	2.57936	0.033199	0.018462	0.109604	0.057035	0.056291	0.038562	0.731795	0.025633	0.009901	0.004942	0.02918	0.022333	0.004008	0.015446	0.199998	0.030596	0.453389	0.008831	0.100923	0.04525
cell_03_CTRL_Exp2	66.919	0.065895	0.182863	0.038505	0.007323	0.07094	0.000728	0.010456	0.44201	0.106442	5.37316	1.0195	0.102379	5.4458	2.17084	0.033434	0.009757	0.057049	0.043607	0.049834	0.031934	0.471422	0.022067	0.002448	0.001416	0.013785	0.016248	0.004427	0.01065	0.148415	0.025472	0.337538	0.005327	0.070177	0.016494
cell_04_Glutamate_Exp2	59.926	0.108542	0.396015	0.038018	0.008514	0.074134	0.000434	0.015953	0.735275	0.207386	12.0667	0.960627	0.227518	12.4207	2.57199	0.040412	0.020215	0.163693	0.05832	0.055783	0.03105	0.702309	0.024963	0.009572	0.004169	0.027571	0.01671	0.003829	0.011632	0.164176	0.03265	0.420758	0.008457	0.10878	0.030776
cell_05_CTRL_Exp3	80.3496	0.07084	0.200138	0.039682	0.008595	0.065336	0.001587	0.012105	0.6941	0.181129	9.4687	1.50801	0.151533	8.00159	3.21249	0.053193	0.014792	0.091428	0.075622	0.082634	0.064011	1.34496	0.028167	0.008001	0.002196	0.023598	0.02249	0.003965	0.029281	0.254133	0.053071	0.590485	0.006563	0.090231	0.02639
cell_06_Glutamate_Exp3	76.1851	0.084227	0.172077	0.032391	0.006261	0.076915	0.001406	0.019106	0.768532	0.22178	10.4121	1.66027	0.182395	10.5951	4.0629	0.048061	0.016527	0.113466	0.088006	0.102778	0.056052	1.19636	0.038084	0.006069	0.00278	0.02682	0.024564	0.005463	0.026679	0.292096	0.041919	0.531535	0.01008	0.119079	0.019993
cell_07_CTRL_Exp4	71.4479	0.166211	0.314304	0.042613	0.008975	0.050644	0.000434	0.015442	0.785261	0.164355	10.9983	1.27975	0.169345	10.4489	3.22939	0.044698	0.014059	0.124388	0.064038	0.070474	0.055368	1.03341	0.018747	0.004853	0.002461	0.024459	0.01987	0.003204	0.021607	0.235794	0.038163	0.520356	0.006501	0.090466	0.030032
cell_08_Glutamate_Exp4	59.6137	0.153398	0.455697	0.087812	0.013779	0.224905	0.000846	0.03602	1.07747	0.351469	20.6379	1.03199	0.298796	18.8198	2.29634	0.03727	0.027995	0.240146	0.046325	0.080747	0.028011	0.508764	0.0145	0.010965	0.01006	0.075349	0.019506	0.00814	0.00641	0.126301	0.017578	0.365734	0.030587	0.247675	0.046118
cell_09_CTRL_Exp5	70.7191	0.248651	0.337372	0.049652	0.008956	0.135059	7e-05	0.02124	0.816665	0.206751	16.5327	0.898633	0.248298	15.0818	2.26548	0.036153	0.024665	0.18259	0.047261	0.082991	0.023942	0.374333	0.00989	0.009546	0.003846	0.039168	0.024485	0.005335	0.012062	0.109071	0.015964	0.334682	0.008946	0.108281	0.04638
cell_10_Glutamate_Exp5	60.6895	0.062815	0.093294	0.029899	0.008189	0.087217	0.0004	0.019711	0.800391	0.165835	12.5451	0.811838	0.190001	14.2185	2.83197	0.037074	0.014561	0.162695	0.064323	0.078816	0.030503	0.735095	0.017928	0.002832	0.001919	0.025128	0.018874	0.004591	0.015645	0.141007	0.014033	0.332947	0.009583	0.098332	0.037234

## Sheet: Carnitines
Sample_C(pmol in tube)	Protein (ug)	Butyrobetaine	Free carnitine	Acetyl carnitine	Propionyl carnitine	Malonyl carnitine	Butyryl carnitine	Methylmalonyl carnitine	Succinyl carnitine	Isobutyryl carnitine	3-hydroxybutylcarnitine	3-Hydroxyisovaleryl carnitine	Glutaryl carnitine	2-Methylbutyryl carnitine	Isovaleryl carnitine	C6:0 carnitine	Adipoyl carnitine	Methylgluaryl carnitinee	C8:0 carnitine	C10:0 carnitine	C12:0 carnitine	C14:1 carnitine	C14:0 carnitine	C16:1 carnitine	C16:0 carnitine	C18:1 carnitine	C18:2 carnitine	C18:0 carnitine	C20:4 carnitine
01_CTRL_Exp1_R3_01	101.675	6.676	0.848	0.502	0.112	0.016363	0.078548	0.001909	0.000985	0.014225	0.882938	0.061976	0.002982	0.047985	0.048186	0.007452	0.000885	0.002935	0.002281	0.002243	0.002172	0.002587	0.015474	0.019034	0.057042	0.146569	0.001063	0.06755	0.004803
01_CTRL_Exp1_R3_02	101.675	6.72	0.792	0.494	0.132	0.017526	0.073911	0.002165	0.000719	0.015295	0.900001	0.063304	0.00241	0.045729	0.044663	0.007826	0.00054	0.002745	0.002323	0.002194	0.001826	0.002678	0.012744	0.019277	0.060433	0.139964	0.00124	0.062644	0.004328
01_CTRL_Exp1_R3_03	101.675	6.77	0.794	0.494	0.128	0.014075	0.073774	0.000835	0.001052	0.013859	0.941034	0.065021	0.002605	0.045249	0.04569	0.008097	0.001535	0.00282	0.002125	0.002202	0.001682	0.003029	0.013217	0.018621	0.054792	0.145774	0.000974	0.063421	0.004443
02_Glutamate_Exp1_R3_01	85.4685	3.028	0.524	0.15	0.13	0.017991	0.118428	0.002219	0.000637	0.012233	0.441807	0.046616	0.002447	0.010722	0.016865	0.017459	0.00093	0.002427	0.001948	0.001478	0.001254	0.002743	0.010303	0.011407	0.048455	0.088686	0.00078	0.064138	0.004373
02_Glutamate_Exp1_R3_02	85.4685	3.14	0.476	0.146	0.126	0.017914	0.120359	0.001357	0.000719	0.011754	0.475681	0.046743	0.001951	0.008963	0.018914	0.016994	0.001121	0.002576	0.001972	0.001521	0.001395	0.002104	0.009899	0.01236	0.053371	0.085082	0.001062	0.064597	0.007928
02_Glutamate_Exp1_R3_03	85.4685	3.066	0.494	0.142	0.132	0.015711	0.114193	0.000983	0.001145	0.011989	0.465855	0.044419	0.003114	0.010595	0.017669	0.017378	0.001653	0.002522	0.002196	0.001464	0.001724	0.002132	0.009971	0.012102	0.050352	0.082945	0.00087	0.061588	0.003581
03_CTRL_Exp2_R3_01	66.919	4.86	0.692	0.318	0.138	0.02421	0.043957	0.001482	0.002971	0.015676	0.919536	0.036667	0.004067	0.027594	0.034292	0.005548	0.002026	0.004039	0.001959	0.003105	0.001979	0.002544	0.012527	0.014899	0.070558	0.144398	0.001278	0.077363	0.004438
03_CTRL_Exp2_R3_02	66.919	5	0.632	0.32	0.136	0.022791	0.043587	0.002152	0.002764	0.015959	0.97981	0.042541	0.004154	0.02913	0.032071	0.005398	0.002932	0.003229	0.001384	0.003006	0.00194	0.002765	0.013183	0.017447	0.067798	0.149888	0.001485	0.076767	0.004778
03_CTRL_Exp2_R3_03	66.919	4.794	0.764	0.322	0.14	0.02487	0.045814	0.002064	0.001904	0.014806	0.986507	0.039448	0.003288	0.027378	0.032102	0.006313	0.001831	0.003026	0.001849	0.002866	0.001967	0.00209	0.013384	0.018143	0.061654	0.150822	0.001168	0.078034	0.003275
04_Glutamate_Exp2_R3_01	59.926	2.168	0.464	0.1	0.122	0.022458	0.076943	0.00098	0.00111	0.008883	0.532112	0.024753	0.003002	0.005278	0.017232	0.01303	0.002002	0.004077	0.00161	0.002272	0.001258	0.002345	0.011252	0.009683	0.055048	0.08607	0.000902	0.076358	0.00429
04_Glutamate_Exp2_R3_02	59.926	2.112	0.566	0.098	0.098	0.022962	0.074659	0.000616	0.000446	0.009845	0.490917	0.025845	0.00135	0.003012	0.017123	0.013116	0.001121	0.003287	0.001486	0.002477	0.002349	0.00191	0.009241	0.010973	0.058875	0.080623	0.001021	0.073108	0.005577
04_Glutamate_Exp2_R3_03	59.926	2.26	0.456	0.104	0.09	0.020814	0.075044	0.000818	0.000403	0.008307	0.541949	0.024927	0.002717	0.005285	0.017813	0.012583	0.001308	0.002456	0.001346	0.00217	0.00166	0.00218	0.010524	0.008569	0.060238	0.086523	0.00106	0.076032	0.003723
05_CTRL_Exp3_R3_01	80.3496	9.448	0.344	0.528	0.364	0.013835	0.057459	0.001926	0.000485	0.015056	1.10834	0.076447	0.003205	0.083345	0.055639	0.006233	0.00255	0.002266	0.001654	0.003239	0.002025	0.002934	0.023478	0.042645	0.10266	0.345378	0.00199	0.077769	0.005986
05_CTRL_Exp3_R3_02	80.3496	8.998	0.312	0.532	0.408	0.015789	0.056112	0.000684	0.001767	0.014885	1.03965	0.077357	0.002129	0.081554	0.055648	0.005634	0.001584	0.003192	0.001742	0.003371	0.002293	0.003218	0.023149	0.044495	0.101273	0.371424	0.002061	0.081939	0.004722
05_CTRL_Exp3_R3_03	80.3496	9.562	0.35	0.522	0.354	0.008057	0.055979	0.001579	0.001693	0.018767	1.12337	0.080687	0.003599	0.080478	0.056736	0.00597	0.001543	0.002315	0.001792	0.003114	0.002198	0.002594	0.023024	0.04305	0.099268	0.343429	0.002018	0.079173	0.004886
06_Glutamate_Exp3_R3_01	76.1851	3.682	0.282	0.154	0.186	0.029445	0.13227	0.000751	0.000696	0.008194	0.442049	0.041392	0.003122	0.012221	0.018119	0.027421	0.001149	0.002456	0.003363	0.004333	0.002811	0.018591	0.015541	0.014156	0.061382	0.116564	0.001077	0.079196	0.004819
06_Glutamate_Exp3_R3_02	76.1851	3.688	0.282	0.154	0.202	0.029096	0.129308	0.000724	0.000305	0.008419	0.438997	0.042711	0.002344	0.012949	0.01648	0.027262	0.001031	0.002104	0.003422	0.005475	0.002723	0.018609	0.014918	0.017799	0.066715	0.121619	0.00135	0.081366	0.003424
06_Glutamate_Exp3_R3_03	76.1851	3.664	0.278	0.16	0.21	0.03029	0.129581	0.001482	0.000407	0.010118	0.450255	0.043474	0.002568	0.011742	0.018202	0.027401	0.002733	0.002617	0.003628	0.004244	0.002733	0.019866	0.015963	0.016735	0.067165	0.119676	0.001159	0.0786	0.003091
07_CTRL_Exp4_R3_01	71.4479	4.838	0.256	0.392	0.114	0.00898	0.069213	0.000943	0.001532	0.014177	0.875457	0.042048	0.004481	0.047175	0.037386	0.007427	0.002116	0.001956	0.002353	0.001512	0.002473	0.004065	0.014667	0.016958	0.053546	0.121124	0.000993	0.048165	0.003894
07_CTRL_Exp4_R3_02	71.4479	4.8	0.25	0.396	0.11	0.014401	0.067393	0.000209	0.000446	0.012687	0.793147	0.039968	0.004191	0.045437	0.039815	0.00629	0.000609	0.002968	0.002313	0.001594	0.002241	0.003887	0.014663	0.018401	0.051914	0.117558	0.001029	0.052646	0.005397
07_CTRL_Exp4_R3_03	71.4479	4.9	0.26	0.402	0.118	0.011097	0.072448	0.000269	0.000751	0.016008	0.81818	0.039858	0.005263	0.043368	0.03936	0.005759	0.002798	0.001848	0.002222	0.001518	0.002379	0.004303	0.013413	0.016236	0.053111	0.120598	0.001123	0.047976	0.004387
08_Glutamate_Exp4_R3_01	59.6137	2.474	0.152	0.126	0.146	0.014928	0.107524	0.000788	0.001228	0.00711	0.482808	0.02791	0.001851	0.007638	0.015955	0.023525	0.001511	0.002204	0.002869	0.003134	0.001608	0.001807	0.008584	0.0091	0.039883	0.063489	0.000883	0.049975	0.003336
08_Glutamate_Exp4_R3_02	59.6137	2.488	0.176	0.122	0.136	0.018581	0.108483	0.000337	0.000203	0.010968	0.495285	0.029162	0.001594	0.009106	0.01541	0.02372	0.000918	0.001645	0.002962	0.003036	0.001652	0.002052	0.008225	0.0079	0.040642	0.064414	0.000699	0.048111	0.002772
08_Glutamate_Exp4_R3_03	59.6137	2.5	0.158	0.122	0.15	0.01713	0.110592	0.001347	0.001005	0.01111	0.472611	0.027676	0.002828	0.00839	0.016682	0.024196	0.002489	0.00246	0.002606	0.003001	0.001637	0.001688	0.009087	0.008856	0.041731	0.066832	0.000892	0.050405	0.004591
09_CTRL_Exp5_R3_01	70.7191	8.836	0.602	0.478	0.154	0.020806	0.089867	0.00031	0.000211	0.013034	0.857441	0.053539	0.001897	0.050235	0.045312	0.008308	0.001649	0.001699	0.002329	0.005975	0.001423	0.001939	0.012456	0.017253	0.04928	0.126584	0.00117	0.054482	0.003338
09_CTRL_Exp5_R3_02	70.7191	8.584	0.614	0.484	0.154	0.018092	0.089422	0.000929	0.000227	0.013581	0.877412	0.051596	0.002891	0.051448	0.04536	0.008156	0.002217	0.002357	0.002171	0.00601	0.001469	0.002223	0.01215	0.016359	0.053794	0.139203	0.000953	0.052026	0.003413
09_CTRL_Exp5_R3_03	70.7191	8.572	0.648	0.476	0.15	0.021589	0.095545	0.000431	0.001806	0.016213	0.899143	0.057238	0.001102	0.048288	0.046967	0.007754	0.001969	0.001645	0.002274	0.006188	0.001791	0.001921	0.011917	0.016505	0.052327	0.134868	0.001126	0.051737	0.003521
10_Glutamate_Exp5_R3_01	60.6895	4.074	0.188	0.138	0.166	0.023598	0.149303	0.00095	0.000848	0.008736	0.358721	0.030523	0.00294	0.00917	0.015947	0.033271	0.001584	0.002663	0.003165	0.002517	0.001629	0.001432	0.008077	0.008332	0.035762	0.055912	0.000941	0.046037	0.002151
10_Glutamate_Exp5_R3_02	60.6895	4.046	0.198	0.138	0.158	0.026149	0.14814	0.000865	0.000434	0.008712	0.372177	0.032708	0.002071	0.008667	0.014851	0.032872	0.001632	0.003514	0.002787	0.002523	0.001819	0.001888	0.008359	0.008389	0.039005	0.056256	0.000919	0.046121	0.002695
10_Glutamate_Exp5_R3_03	60.6895	3.986	0.192	0.14	0.154	0.019108	0.145155	0.000791	0.000618	0.009054	0.356719	0.031678	0.005309	0.009627	0.015262	0.032933	0.001003	0.003994	0.003026	0.002556	0.002239	0.001428	0.007864	0.007043	0.03619	0.05478	0.000787	0.046948	0.003464
Sample_C(pmol/mg protein)	Protein (ug)	Butyrobetaine	Free carnitine	Acetyl carnitine	Propionyl carnitine	Malonyl carnitine	Butyryl carnitine	Methylmalonyl carnitine	Succinyl carnitine	Isobutyryl carnitine	3-hydroxybutylcarnitine	3-Hydroxyisovaleryl carnitine	Glutaryl carnitine	2-Methylbutyryl carnitine	Isovaleryl carnitine	C6:0 carnitine	Adipoyl carnitine	Methylgluaryl carnitinee	C8:0 carnitine	C10:0 carnitine	C12:0 carnitine	C14:1 carnitine	C14:0 carnitine	C16:1 carnitine	C16:0 carnitine	C18:1 carnitine	C18:2 carnitine	C18:0 carnitine	C20:4 carnitine
01_CTRL_Exp1_R3_01	101.675	65.6599	8.34026	4.93728	1.10154	0.160934	0.772536	0.018775	0.009688	0.139906	8.68388	0.609547	0.029329	0.471943	0.47392	0.073292	0.008704	0.028866	0.022434	0.02206	0.021362	0.025444	0.15219	0.187203	0.56102	1.44154	0.010455	0.664369	0.047239
01_CTRL_Exp1_R3_02	101.675	66.0926	7.78949	4.8586	1.29825	0.172372	0.72693	0.021293	0.007072	0.15043	8.8517	0.622608	0.023703	0.449754	0.43927	0.07697	0.005311	0.026998	0.022847	0.021578	0.017959	0.026339	0.12534	0.189593	0.594371	1.37658	0.012196	0.616117	0.042567
01_CTRL_Exp1_R3_03	101.675	66.5844	7.80916	4.8586	1.25891	0.138431	0.725583	0.008212	0.010347	0.136306	9.25527	0.639495	0.025621	0.445034	0.449371	0.079636	0.015097	0.027735	0.0209	0.021657	0.016543	0.029791	0.129992	0.183141	0.538891	1.43372	0.009579	0.623759	0.043698
02_Glutamate_Exp1_R3_01	85.4685	35.4283	6.13091	1.75503	1.52103	0.210499	1.38563	0.025963	0.007453	0.143129	5.16924	0.545417	0.02863	0.12545	0.197324	0.204274	0.010881	0.028396	0.022792	0.017293	0.014672	0.032094	0.120547	0.133464	0.566934	1.03764	0.009126	0.750428	0.051165
02_Glutamate_Exp1_R3_02	85.4685	36.7387	5.5693	1.70823	1.47423	0.209598	1.40823	0.015877	0.008412	0.137524	5.56557	0.546903	0.022827	0.104869	0.221298	0.198833	0.013116	0.03014	0.023073	0.017796	0.016322	0.024617	0.11582	0.144615	0.624452	0.995478	0.012426	0.755799	0.092759
02_Glutamate_Exp1_R3_03	85.4685	35.8729	5.77991	1.66143	1.54443	0.183822	1.33608	0.011501	0.013397	0.140274	5.4506	0.519712	0.036434	0.123964	0.206731	0.203326	0.01934	0.029508	0.025694	0.017129	0.020171	0.024945	0.116663	0.141596	0.589129	0.970474	0.010179	0.720593	0.041898
03_CTRL_Exp2_R3_01	66.919	72.6251	10.3409	4.75202	2.0622	0.361781	0.656869	0.022146	0.044397	0.234253	13.741	0.547931	0.060775	0.412349	0.512441	0.082906	0.030275	0.060357	0.029274	0.046399	0.029573	0.038016	0.187196	0.222642	1.05438	2.1578	0.019098	1.15607	0.066319
03_CTRL_Exp2_R3_02	66.919	74.7172	9.44426	4.7819	2.03231	0.340576	0.65134	0.032158	0.041304	0.238482	14.6417	0.635709	0.062075	0.435302	0.479251	0.080665	0.043814	0.048252	0.020682	0.04492	0.02899	0.041319	0.196999	0.260718	1.01313	2.23984	0.022191	1.14716	0.0714
03_CTRL_Exp2_R3_03	66.919	71.6389	11.4168	4.81179	2.09208	0.371643	0.684619	0.030843	0.028452	0.221253	14.7418	0.589489	0.049134	0.409122	0.479714	0.094338	0.027361	0.045219	0.02763	0.042828	0.029394	0.031232	0.200003	0.271119	0.921323	2.2538	0.017454	1.1661	0.04894
04_Glutamate_Exp2_R3_01	59.926	36.1779	7.74288	1.66872	2.03584	0.374762	1.28397	0.016353	0.018523	0.148233	8.87948	0.413059	0.050095	0.088075	0.287554	0.217435	0.033408	0.068034	0.026866	0.037913	0.020993	0.039132	0.187765	0.161583	0.918599	1.43627	0.015052	1.2742	0.071588
04_Glutamate_Exp2_R3_02	59.926	35.2434	9.44497	1.63535	1.63535	0.383172	1.24585	0.010279	0.007443	0.164286	8.19205	0.431282	0.022528	0.050262	0.285736	0.21887	0.018706	0.054851	0.024797	0.041334	0.039198	0.031873	0.154207	0.183109	0.982461	1.34537	0.017038	1.21997	0.093065
04_Glutamate_Exp2_R3_03	59.926	37.7132	7.60938	1.73547	1.50185	0.347328	1.25228	0.01365	0.006725	0.138621	9.04363	0.415963	0.045339	0.088192	0.29725	0.209975	0.021827	0.040984	0.022461	0.036211	0.027701	0.036378	0.175616	0.142993	1.00521	1.44383	0.017688	1.26876	0.062127
05_CTRL_Exp3_R3_01	80.3496	117.586	4.28129	6.57128	4.5302	0.172185	0.715112	0.02397	0.006036	0.187381	13.794	0.95143	0.039888	1.03728	0.692461	0.077573	0.031736	0.028202	0.020585	0.040311	0.025202	0.036515	0.292198	0.530743	1.27767	4.29844	0.024767	0.967883	0.074499
05_CTRL_Exp3_R3_02	80.3496	111.986	3.88303	6.62107	5.07781	0.196504	0.698348	0.008513	0.021991	0.185253	12.9391	0.962755	0.026497	1.01499	0.692573	0.070119	0.019714	0.039726	0.02168	0.041954	0.028538	0.04005	0.288103	0.553768	1.2604	4.6226	0.02565	1.01978	0.058768
05_CTRL_Exp3_R3_03	80.3496	119.005	4.35596	6.49661	4.40575	0.100274	0.696693	0.019652	0.02107	0.233567	13.9811	1.0042	0.044792	1.0016	0.706114	0.0743	0.019204	0.028812	0.022303	0.038756	0.027355	0.032284	0.286548	0.535784	1.23545	4.27418	0.025115	0.985356	0.060809
06_Glutamate_Exp3_R3_01	76.1851	48.3297	3.70151	2.02139	2.44142	0.386493	1.73617	0.009858	0.009136	0.107554	5.8023	0.543309	0.040979	0.160412	0.237829	0.359926	0.015082	0.032237	0.044143	0.056875	0.036897	0.244024	0.20399	0.185811	0.805696	1.53001	0.014137	1.03952	0.063254
06_Glutamate_Exp3_R3_02	76.1851	48.4084	3.70151	2.02139	2.65144	0.381912	1.69729	0.009503	0.004003	0.110507	5.76224	0.560622	0.030767	0.169968	0.216315	0.357839	0.013533	0.027617	0.044917	0.071864	0.035742	0.24426	0.195813	0.233628	0.875696	1.59636	0.01772	1.068	0.044943
06_Glutamate_Exp3_R3_03	76.1851	48.0934	3.64901	2.10015	2.75645	0.397584	1.70087	0.019453	0.005342	0.132808	5.91002	0.570637	0.033707	0.154125	0.238918	0.359664	0.035873	0.034351	0.047621	0.055706	0.035873	0.26076	0.209529	0.219662	0.881603	1.57086	0.015213	1.0317	0.040572
07_CTRL_Exp4_R3_01	71.4479	67.7137	3.58303	5.48651	1.59557	0.125686	0.96872	0.013198	0.021442	0.198424	12.2531	0.588513	0.062717	0.660271	0.523262	0.10395	0.029616	0.027377	0.032933	0.021162	0.034613	0.056895	0.205282	0.237348	0.749441	1.69528	0.013898	0.674127	0.054501
07_CTRL_Exp4_R3_02	71.4479	67.1818	3.49905	5.5425	1.53958	0.201559	0.943247	0.002925	0.006242	0.17757	11.1011	0.5594	0.058658	0.635946	0.557259	0.088036	0.008524	0.041541	0.032373	0.02231	0.031366	0.054403	0.205226	0.257544	0.726599	1.64537	0.014402	0.736844	0.075538
07_CTRL_Exp4_R3_03	71.4479	68.5814	3.63901	5.62648	1.65155	0.155316	1.014	0.003765	0.010511	0.224051	11.4514	0.557861	0.073662	0.606988	0.550891	0.080604	0.039161	0.025865	0.0311	0.021246	0.033297	0.060226	0.187731	0.227242	0.743353	1.68792	0.015718	0.671482	0.061401
08_Glutamate_Exp4_R3_01	59.6137	41.5005	2.54975	2.11361	2.4491	0.250412	1.80368	0.013218	0.020599	0.119268	8.09894	0.468181	0.03105	0.128125	0.26764	0.394624	0.025347	0.036971	0.048127	0.052572	0.026974	0.030312	0.143994	0.152649	0.669024	1.06501	0.014812	0.838314	0.05596
08_Glutamate_Exp4_R3_02	59.6137	41.7354	2.95234	2.04651	2.28136	0.31169	1.81977	0.005653	0.003405	0.183985	8.30824	0.489183	0.026739	0.15275	0.258498	0.397895	0.015399	0.027594	0.049687	0.050928	0.027712	0.034422	0.137972	0.13252	0.681756	1.08052	0.011725	0.807046	0.046499
08_Glutamate_Exp4_R3_03	59.6137	41.9367	2.6504	2.04651	2.5162	0.28735	1.85514	0.022595	0.016859	0.186367	7.92789	0.464256	0.047439	0.140739	0.279835	0.40588	0.041752	0.041266	0.043715	0.050341	0.02746	0.028316	0.152431	0.148556	0.700024	1.12109	0.014963	0.845527	0.077012
09_CTRL_Exp5_R3_01	70.7191	124.945	8.51255	6.75913	2.17763	0.294206	1.27076	0.004384	0.002984	0.184307	12.1246	0.757065	0.026824	0.710345	0.640732	0.117479	0.023318	0.024025	0.032933	0.084489	0.020122	0.027418	0.176133	0.243965	0.696841	1.78995	0.016544	0.7704	0.047201
09_CTRL_Exp5_R3_02	70.7191	121.382	8.68223	6.84398	2.17763	0.255829	1.26447	0.013136	0.00321	0.192041	12.407	0.72959	0.04088	0.727498	0.641411	0.115329	0.031349	0.033329	0.030699	0.084984	0.020772	0.031434	0.171806	0.231324	0.760671	1.96839	0.013476	0.735671	0.048261
09_CTRL_Exp5_R3_03	70.7191	121.212	9.16301	6.73085	2.12107	0.305278	1.35105	0.006095	0.025538	0.229259	12.7143	0.809371	0.015583	0.682814	0.664134	0.109645	0.027843	0.023261	0.032155	0.087501	0.025326	0.027164	0.168512	0.233388	0.739927	1.90709	0.015922	0.731584	0.049789
10_Glutamate_Exp5_R3_01	60.6895	67.1285	3.09773	2.27387	2.73523	0.388831	2.46011	0.015653	0.013973	0.143946	5.91075	0.502937	0.048443	0.151097	0.262764	0.548216	0.0261	0.043879	0.052151	0.041473	0.026842	0.023595	0.133087	0.137289	0.589261	0.921279	0.015505	0.758566	0.035443
10_Glutamate_Exp5_R3_02	60.6895	66.6672	3.26251	2.27387	2.60341	0.430865	2.44095	0.014253	0.007151	0.14355	6.13247	0.53894	0.034124	0.142809	0.244704	0.541642	0.026891	0.057901	0.045922	0.041572	0.029972	0.031109	0.137734	0.138228	0.642697	0.926947	0.015143	0.75995	0.044406
10_Glutamate_Exp5_R3_03	60.6895	65.6785	3.16364	2.30682	2.5375	0.314848	2.39176	0.013034	0.010183	0.149186	5.87777	0.521968	0.087478	0.158627	0.251477	0.542647	0.016527	0.06581	0.04986	0.042116	0.036893	0.02353	0.129578	0.11605	0.596314	0.902627	0.012968	0.773576	0.057077
